# Supplementary material for: Association of preoperative body mass index with postoperative complications and survival for patients with gastric cancer: A systematic review and meta-analysis
Source: PLoS One. 2025 Jan 28;20(1):e0317985. doi: 10.1371/journal.pone.0317985 (PMC11774357; doi:10.1371/journal.pone.0317985)
Supplement: S1 Data — (XLSX) [file pone.0317985.s015.xlsx]

## Sheet: Sheet1
study	event	nevent	cevent	cnevent	group	postoperative complications		country	age	male	study quality
Pacelli 2008	4	13	25	60	underweight vs normal weight			Western	>65	<70	low
Nozoe 2012	4	43	24	193	underweight vs normal weight			Eastern	>65	>70	high
Yasunaga 2013	309	1691	1515	9111	underweight vs normal weight			Eastern	>65	<70	low
Kim 2014	8	14	17	181	underweight vs normal weight			Eastern	<65	<70	high
Chen 2015	33	125	141	767	underweight vs normal weight			Eastern	<65	>70	high
Ejaz 2015	27	28	142	196	underweight vs normal weight			Western	>65	<70	high
Wada 2015	6	36	21	279	underweight vs normal weight			Eastern	>65	>70	high
Migita 2016	23	50	116	315	underweight vs normal weight			Eastern	>65	>70	high
Lee 2018	68	231	744	4181	underweight vs normal weight			Eastern	<65	<70	low
Kim 2018	9	42	44	264	underweight vs normal weight			Eastern	<65	<70	high
Zhang 2019	17	49	65	245	underweight vs normal weight			Eastern	<65	<70	low
Miyasaka 2020	6	35	7	34	underweight vs normal weight			Eastern	>65	<70	high
Zhao 2021	15	58	125	442	underweight vs normal weight			Eastern	.	>70	high
Ma 2021	11	106	200	1257	underweight vs normal weight			Eastern	.	>70	high
study	event	nevent	cevent	cnevent	group	postoperative complications		country	age	male	study quality
Pacelli 2008	30	64	25	60	overweight vs normal weight			Western	>65	<70	low
Nozoe 2012	9	35	24	193	overweight vs normal weight			Eastern	>65	>70	high
Yasunaga 2013	475	2481	1515	9111	overweight vs normal weight			Eastern	>65	<70	low
Kim 2014	8	76	17	181	overweight vs normal weight			Eastern	<65	<70	high
Chen 2015	45	137	141	767	overweight vs normal weight			Eastern	<65	>70	high
Ejaz 2015	156	226	142	196	overweight vs normal weight			Western	>65	<70	high
Wada 2015	12	73	21	279	overweight vs normal weight			Eastern	>65	>70	high
Migita 2016	40	94	116	315	overweight vs normal weight			Eastern	>65	>70	high
Lee 2018	444	2097	744	4181	overweight vs normal weight			Eastern	<65	<70	low
Kim 2018	26	125	44	264	overweight vs normal weight			Eastern	<65	<70	high
Zhang 2019	15	35	65	245	overweight vs normal weight			Eastern	<65	<70	low
Miyasaka 2020	13	91	19	85	overweight vs normal weight			Eastern	>65	<70	high
Zhao 2021	62	169	125	442	overweight vs normal weight			Eastern	.	>70	high
Ma 2021	145	805	200	1257	overweight vs normal weight			Eastern	.	>70	high
study	hr	hrl	hru	OS	country	age	male	study quality
Kim 2014	2.225	0.23	21.49	underweight vs normal weight	Eastern	<65	<70	high
Wong 2014	0.96	0.19	4.81	underweight vs normal weight	Western	>65	<70	high
Chen 2015	1.38	1.102	1.727	underweight vs normal weight	Eastern	<65	>70	high
Ejaz 2015	1.5	0.93	2.41	underweight vs normal weight	Western	>65	<70	high
Migita 2016	1.797	1.097	2.943	underweight vs normal weight	Eastern	>65	>70	high
Lee 2016	1.38	1.09	1.76	underweight vs normal weight	Eastern	<65	<70	low
Lee 2018	1.42	1.15	1.77	underweight vs normal weight	Eastern	<65	<70	low
Park 2018	0.82	0.51	1.3	underweight vs normal weight	Eastern	<65	<70	high
Kim 2018	1.43	0.71	2.9	underweight vs normal weight	Eastern	<65	<70	high
Han 2018	1.473	1.198	1.808	underweight vs normal weight	Eastern	<65	>70	low
Zhao 2021	1.28	0.96	1.705	underweight vs normal weight	Eastern	.	>70	high
Ma 2021	1.558	1.125	2.158	underweight vs normal weight	Eastern	.	>70	high
Jeong 2023	1.45	0.74	2.85	underweight vs normal weight	Eastern	>65	<70	high
study	hr	hrl	hru	OS	country	age	male	study quality
Kim 2014	0.94	0.22	4.08	overweight vs normal weight	Eastern	<65	<70	high
Wong 2014	0.59	0.34	1.05	overweight vs normal weight	Western	>65	<70	high
Chen 2015	0.764	0.588	0.993	overweight vs normal weight	Eastern	<65	>70	high
Ejaz 2015	1	0.79	1.28	overweight vs normal weight	Western	>65	<70	high
Migita 2016	1.396	0.884	2.204	overweight vs normal weight	Eastern	>65	>70	high
Lee 2016	0.51	0.26	0.98	overweight vs normal weight	Eastern	<65	<70	low
Lee 2018	0.77	0.68	0.87	overweight vs normal weight	Eastern	<65	<70	low
Park 2018	0.64	0.5	0.81	overweight vs normal weight	Eastern	<65	<70	high
Kim 2018	0.89	0.58	1.37	overweight vs normal weight	Eastern	<65	<70	high
Han 2018	0.819	0.579	1.159	overweight vs normal weight	Eastern	<65	>70	low
Zhao 2021	0.928	0.762	1.129	overweight vs normal weight	Eastern	.	>70	high
Ma 2021	0.88	0.75	1.02	overweight vs normal weight	Eastern	.	>70	high
Jeong 2023	0.57	0.35	0.94	overweight vs normal weight	Eastern	>65	<70	high
study	hr	hrl	hru	DFS	country	age	male	study quality
Wong 2014	1.59	0.41	6.12	underweight vs normal weight	Western	>65	<70	high
Wada 2015	4.444	2.336	8.403	underweight vs normal weight	Eastern	>65	>70	high
Lee 2018	1.48	1.14	1.92	underweight vs normal weight	Eastern	<65	<70	low
Park 2018	0.57	0.28	1.16	underweight vs normal weight	Eastern	<65	<70	high
Park 2020	1.531	1.182	1.988	underweight vs normal weight	Eastern	<65	<70	high
Jeong 2023	0.81	0.24	2.71	underweight vs normal weight	Eastern	>65	<70	high
study	hr	hrl	hru	DFS	country	age	male	study quality
Wong 2014	0.69	0.4	1.18	overweight vs normal weight	Western	>65	<70	high
Wada 2015	0.72	0.251	2.062	overweight vs normal weight	Eastern	>65	>70	high
Lee 2018	0.78	0.66	0.92	overweight vs normal weight	Eastern	<65	<70	low
Park 2018	0.82	0.58	1.15	overweight vs normal weight	Eastern	<65	<70	high
Park 2020	0.992	0.666	1.48	overweight vs normal weight	Eastern	<65	<70	high
Jeong 2023	0.8	0.46	1.41	overweight vs normal weight	Eastern	>65	<70	high

## Sheet: Sheet2
study	event	nevent	cevent	cnevent	group		pneumonia
Pacelli 2008	1	16	3	82	underweight vs normal weight
Pacelli 2008	5	89	3	82	overweight vs normal weight
Chen 2015	17	141	39	869	underweight vs normal weight
Chen 2015	11	171	39	869	overweight vs normal weight
Feng 2018	6	98	32	384	underweight vs normal weight
Feng 2018	8	96	32	384	overweight vs normal weight
Wang 2018	1	59	37	483	underweight vs normal weight
Wang 2018	14	154	37	483	overweight vs normal weight
Zhao 2021	4	69	43	524	underweight vs normal weight
Zhao 2021	22	209	43	524	overweight vs normal weight
study	event	nevent	cevent	cnevent	group		abdominal abscess
Pacelli 2008	1	16	3	82	underweight vs normal weight
Pacelli 2008	4	90	3	82	overweight vs normal weight
Chen 2015	3	155	8	900	underweight vs normal weight
Chen 2015	1	181	8	900	overweight vs normal weight
Zhao 2021	3	70	26	541	underweight vs normal weight
Zhao 2021	11	220	26	541	overweight vs normal weight
study	event	nevent	cevent	cnevent	group		septic shock
Pacelli 2008	0	17	2	83	underweight vs normal weight
Pacelli 2008	1	93	2	83	overweight vs normal weight
Chen 2015	6	152	9	899	underweight vs normal weight
Chen 2015	3	179	9	899	overweight vs normal weight
study	event	nevent	cevent	cnevent	group		anastomotic leak
Pacelli 2008	1	16	3	82	underweight vs normal weight
Pacelli 2008	3	91	3	82	overweight vs normal weight
Nozoe 2012	2	45	12	205	underweight vs normal weight
Nozoe 2012	6	38	12	205	overweight vs normal weight
Chen 2015	1	157	4	904	underweight vs normal weight
Chen 2015	1	181	4	904	overweight vs normal weight
Wada 2015	2	40	5	295	underweight vs normal weight
Wada 2015	4	81	5	295	overweight vs normal weight
Feng 2018	0	104	9	407	underweight vs normal weight
Feng 2018	0	104	9	407	overweight vs normal weight
Wang 2018	2	58	16	504	underweight vs normal weight
Wang 2018	4	164	16	504	overweight vs normal weight
study	event	nevent	cevent	cnevent	group		wound dehiscence
Pacelli 2008	0	17	0	85	underweight vs normal weight
Pacelli 2008	1	93	0	85	overweight vs normal weight
Feng 2018	0	104	4	412	underweight vs normal weight
Feng 2018	2	102	4	412	overweight vs normal weight
study	event	nevent	cevent	cnevent	group		gastrointestinal perforation, obstruction, and ischemia
Pacelli 2008	0	17	1	84	underweight vs normal weight
Pacelli 2008	1	93	1	84	overweight vs normal weight
study	event	nevent	cevent	cnevent	group		hemoperitineum
Pacelli 2008	0	17	3	82	underweight vs normal weight
Pacelli 2008	4	90	3	82	overweight vs normal weight
Chen 2015	3	155	4	904	underweight vs normal weight
Chen 2015	4	178	4	904	overweight vs normal weight
Feng 2018	1	103	4	412	underweight vs normal weight
Feng 2018	0	104	4	412	overweight vs normal weight
study	event	nevent	cevent	cnevent	group		wound infections
Pacelli 2008	1	16	7	78	underweight vs normal weight
Pacelli 2008	8	86	7	78	overweight vs normal weight
Chen 2015	6	152	45	863	underweight vs normal weight
Chen 2015	18	164	45	863	overweight vs normal weight
Feng 2018	0	104	1	415	underweight vs normal weight
Feng 2018	0	104	1	415	overweight vs normal weight
study	event	nevent	cevent	cnevent	group		urinary tract infections
Pacelli 2008	0	17	3	82	underweight vs normal weight
Pacelli 2008	2	92	3	82	overweight vs normal weight
Chen 2015	2	156	2	906	underweight vs normal weight
Chen 2015	0	182	2	906	overweight vs normal weight
Wada 2015	0	42	3	297	underweight vs normal weight
Wada 2015	1	84	3	297	overweight vs normal weight
study	event	nevent	cevent	cnevent	group		nausea
Chen 2015	6	152	21	887	underweight vs normal weight
Chen 2015	8	174	21	887	overweight vs normal weight
study	event	nevent	cevent	cnevent	group		gastroparesis
Chen 2015	2	156	12	896	underweight vs normal weight
Chen 2015	3	179	12	896	overweight vs normal weight
Wang 2018	2	58	29	491	underweight vs normal weight
Wang 2018	10	158	29	491	overweight vs normal weight
study	event	nevent	cevent	cnevent	group		mechanical obstruction
Chen 2015	2	156	1	907	underweight vs normal weight
Chen 2015	0	182	1	907	overweight vs normal weight
Wang 2018	2	58	19	501	underweight vs normal weight
Wang 2018	6	162	19	501	overweight vs normal weight
study	event	nevent	cevent	cnevent	group		Ileus
Chen 2015	3	155	8	900	underweight vs normal weight
Chen 2015	3	179	8	900	overweight vs normal weight
Feng 2018	1	103	8	408	underweight vs normal weight
Feng 2018	2	102	8	408	overweight vs normal weight
study	event	nevent	cevent	cnevent	group		intestinal fistula
Chen 2015	0	158	4	904	underweight vs normal weight
Chen 2015	3	179	4	904	overweight vs normal weight
Zhao 2021	2	71	3	564	underweight vs normal weight
Zhao 2021	8	223	3	564	overweight vs normal weight
study	event	nevent	cevent	cnevent	group		GI hemorrhage
Chen 2015	1	157	1	907	underweight vs normal weight
Chen 2015	2	180	1	907	overweight vs normal weight
study	event	nevent	cevent	cnevent	group		diarrhea
Chen 2015	0	158	2	906	underweight vs normal weight
Chen 2015	0	182	2	906	overweight vs normal weight
study	event	nevent	cevent	cnevent	group		arrhythmia
Chen 2015	1	157	4	904	underweight vs normal weight
Chen 2015	5	177	4	904	overweight vs normal weight
study	event	nevent	cevent	cnevent	group		pleural effusion
Chen 2015	9	149	9	899	underweight vs normal weight
Chen 2015	1	181	9	899	overweight vs normal weight
Feng 2018	1	103	11	405	underweight vs normal weight
Feng 2018	1	103	11	405	overweight vs normal weight
Wang 2018	1	59	14	506	underweight vs normal weight
Wang 2018	5	163	14	506	overweight vs normal weight
study	event	nevent	cevent	cnevent	group		ARDS
Chen 2015	2	156	3	905	underweight vs normal weight
Chen 2015	0	182	3	905	overweight vs normal weight
study	event	nevent	cevent	cnevent	group		heart failure
Chen 2015	0	158	2	906	underweight vs normal weight
Chen 2015	1	181	2	906	overweight vs normal weight
study	event	nevent	cevent	cnevent	group		renal failure
Chen 2015	2	156	3	905	underweight vs normal weight
Chen 2015	1	181	3	905	overweight vs normal weight
study	event	nevent	cevent	cnevent	group		liver failure
Chen 2015	1	157	1	907	underweight vs normal weight
Chen 2015	0	182	1	907	overweight vs normal weight
study	event	nevent	cevent	cnevent	group		CNS complications
Chen 2015	1	157	3	905	underweight vs normal weight
Chen 2015	1	181	3	905	overweight vs normal weight
study	event	nevent	cevent	cnevent	group		pancreatic fistula
Wada 2015	0	42	6	294	underweight vs normal weight
Wada 2015	5	80	6	294	overweight vs normal weight
Zhao 2021	0	73	1	566	underweight vs normal weight
Zhao 2021	2	229	1	566	overweight vs normal weight
study	event	nevent	cevent	cnevent	group		fever
Feng 2018	8	96	74	342	underweight vs normal weight
Feng 2018	21	83	74	342	overweight vs normal weight
study	event	nevent	cevent	cnevent	group		chyle leakage
Feng 2018	2	102	5	411	underweight vs normal weight
Feng 2018	0	104	5	411	overweight vs normal weight
study	event	nevent	cevent	cnevent	group		incisional hernia
Wang 2018	1	59	30	490	underweight vs normal weight
Wang 2018	13	155	30	490	overweight vs normal weight
study	event	nevent	cevent	cnevent	group		hemorrhage
Wang 2018	6	54	59	461	underweight vs normal weight
Wang 2018	18	150	59	461	overweight vs normal weight
study	event	nevent	cevent	cnevent	group		thrombus
Wang 2018	1	59	11	509	underweight vs normal weight
Wang 2018	3	165	11	509	overweight vs normal weight
