# Supplementary material for: Association of preoperative body mass index with postoperative complications and survival for patients with gastric cancer: A systematic review and meta-analysis
Source: PLoS One. 2025 Jan 28;20(1):e0317985. doi: 10.1371/journal.pone.0317985 (PMC11774357; doi:10.1371/journal.pone.0317985)
Supplement: S2 Data — (XLSX) [file pone.0317985.s016.xlsx]

## Sheet: reported GC risk
number	author	title	journal	doi
1	Augustin LS, Gallus S, Negri E, La Vecchia C	Glycemic index, glycemic load and risk of gastric cancer	Ann Oncol. 2004 Apr;15(4):581-4.	10.1093/annonc/mdh130
2	Hansson LE, Baron J, Nyrén O, Bergström R, Wolk A, Lindgren A, Adami HO	Early-life risk indicators of gastric cancer. A population-based case-control study in Sweden	Int J Cancer. 1994 Apr 1;57(1):32-7.	10.1002/ijc.2910570107.
3	Ekström AM, Eriksson M, Hansson LE, Lindgren A, Signorello LB, Nyrén O, Hardell L	Occupational exposures and risk of gastric cancer in a population-based case-control study	Cancer Res. 1999 Dec 1;59(23):5932-7.
4	González CA, Pera G, Agudo A, Palli D, Krogh V, Vineis P, Tumino R, Panico S, Berglund G, Simán H, Nyrén O, Agren A, Martinez C, Dorronsoro M, Barricarte A, Tormo MJ, Quiros JR, Allen N, Bingham S, Day N, Miller A, Nagel G, Boeing H, Overvad K, Tjonneland A, Bueno-De-Mesquita HB, Boshuizen HC, Peeters P, Numans M, Clavel-Chapelon F, Helen I, Agapitos E, Lund E, Fahey M, Saracci R, Kaaks R, Riboli…	Smoking and the risk of gastric cancer in the European Prospective Investigation Into Cancer and Nutrition (EPIC)	Int J Cancer. 2003 Nov 20;107(4):629-34.	10.1002/ijc.11426.
5	Song M, Choi JY, Yang JJ, Sung H, Lee Y, Lee HW, Kong SH, Lee HJ, Kim HH, Kim SG, Yang HK, Kang D.	Obesity at adolescence and gastric cancer risk.	Cancer Causes Control. 2015 Feb;26(2):247-256.	10.1007/s10552-014-0506-z.
6	Fan JH, Wang JB, Wang SM, Abnet CC, Qiao YL, Taylor PR.	Body mass index and risk of gastric cancer: A 30-year follow-up study in the Linxian general population trial cohort	Cancer Sci. 2017 Aug;108(8):1667-1672.	10.1111/cas.13292
7	Mao Y, Yan C, Lu Q, Zhu M, Yu F, Wang C, Dai J, Ma H, Hu Z, Shen H, Jin G.	Genetically predicted high body mass index is associated with increased gastric cancer risk.	Eur J Hum Genet. 2017 Sep;25(9):1061-1066.	10.1038/ejhg.2017.103.
8	Kwon HJ, Park MI, Park SJ, Moon W, Kim SE, Kim JH, Choi YJ, Lee SK.	Insulin Resistance Is Associated with Early Gastric Cancer: A Prospective Multicenter Case Control Study.	Gut Liver. 2019 Mar 15;13(2):154-160.	10.5009/gnl17556.
9	Jang J, Cho EJ, Hwang Y, Weiderpass E, Ahn C, Choi J, Chang SH, Shin HR, Lim MK, Yoo KY, Park SK	Association between Body Mass Index and Gastric Cancer Risk According to Effect Modification by Helicobacter pylori Infection.	Cancer Res Treat. 2019 Jul;51(3):1107-1116.	10.4143/crt.2018.182.
10	Hirabayashi M, Inoue M, Sawada N, Saito E, Abe SK, Hidaka A, Iwasaki M, Yamaji T, Shimazu T, Shibuya K, Tsugane S; JPHC Study Group.	Effect of body-mass index on the risk of gastric cancer: A population-based cohort study in A Japanese population.	Cancer Epidemiol. 2019 Dec;63:101622.	10.1016/j.canep.2019.101622.
11	Jang J, Wang T, Cai H, Ye F, Murphy G, Shimazu T, Taylor PR, Qiao YL, Yoo KY, Jee SH, Kim J, Chen SC, Abnet CC, Tsugane S, Zheng W, Shu XO, Pawlita M, Park SK, Epplein M.	The U-shaped association between body mass index and gastric cancer risk in the Helicobacter pylori Biomarker Cohort Consortium: A nested case-control study from eight East Asian cohort studies.	Int J Cancer. 2020 Aug 1;147(3):777-784.	10.1002/ijc.32790.
12	Wei LP, Li N, Wang G, Wen Y, Lyu ZY, Feng XS, Li X, Chen YH, Chen HD, Chen SH, Ren JS, Shi JF, Cui H, Wu SL, Dai M, He J.	[Body mass index and the risk of gastric cancer in males: a prospective cohort study]	Zhonghua Liu Xing Bing Xue Za Zhi. 2019 Dec 10;40(12):1522-1526. Chinese.	10.3760/cma.j.issn.0254-6450.2019.12.004.
13	Liu AR, He QS, Wu WH, Du JL, Kuo ZC, Xia B, Tang Y, Yun P, Cheung EC, Tang YZ, He YL, Zhang CH, Yuan JQ, Sun G.	Body composition and risk of gastric cancer: A population-based prospective cohort study.	Cancer Med. 2021 Mar;10(6):2164-2174.	10.1002/cam4.3808.
14	Lee HW, Huang D, Shin WK, de la Torre K, Yang JJ, Song M, Shin A, Lee JK, Kang D.	Obesity at early adulthood increases risk of gastric cancer from the Health Examinees-Gem (HEXA-G) study.	PLoS One. 2022 Feb 4;17(2):e0260826.	10.1371/journal.pone.0260826.
15	Nam SY, Jeong J, Lee WK, Jeon SW.	Sex-specific effect of body mass index and fasting glucose on gastric cancer risk and all causes mortality; a cohort study of 5.17 million.	Int J Obes (Lond). 2022 Sep;46(9):1644-1651.	10.1038/s41366-022-01161-9.
16	Jang J, Lee S, Ko KP, Abe SK, Rahman MS, Saito E, Islam MR, Sawada N, Shu XO, Koh WP, Sadakane A, Tsuji I, Kim J, Oze I, Nagata C, Tsugane S, Cai H, Yuan JM, Gao YT, Ozasa K, Matsuyama S, Kanemura S, Shin A, Ito H, Wada K, Sugawara Y, Chen Y, Ahsan H, Boffetta P, Chia KS, Matsuo K, Qiao YL, Rothman N, Zheng W, Inoue M, Kang D, Park SK.	Association between Body Mass Index and Risk of Gastric Cancer by Anatomic and Histologic Subtypes in Over 500,000 East and Southeast Asian Cohort Participants.	Cancer Epidemiol Biomarkers Prev. 2022 Sep 2;31(9):1727-1734.	10.1158/1055-9965.EPI-22-0051.

## Sheet: other BMI categories 
number	author	title	journal	doi
1	Komatsu S, Kosuga T, Kubota T, Okamoto K, Konishi H, Shiozaki A, Fujiwara H, Otsuji E.	Preoperative Low Weight Affects Long-term Outcomes Following Curative Gastrectomy for Gastric Cancer.	Anticancer Res. 2018 Sep;38(9):5331-5337.	10.21873/anticanres.12860.
2	Shin HJ, Choi YO, Roh CK, Son SY, Hur H, Han SU.	Prediction of Survival Outcomes Based on Preoperative Clinical Parameters in Gastric Cancer.	Ann Surg Oncol. 2021 Nov;28(12):7027-7037.	10.1245/s10434-021-09754-w.
3	Gu L, Zhang Y, Hong J, Xu B, Yang L, Yan K, Zhang J, Chen P, Zheng J, Lin J	Prognostic Value of Pretreatment Overweight/Obesity and Adipose Tissue Distribution in Resectable Gastric Cancer: A Retrospective Cohort Study.	Front Oncol. 2021 Jun 24;11:680190.	10.3389/fonc.2021.680190.
4	Ye Z, Wei S, Zeng Y, Wang Y, Lin Z, Chen S, Xie Y, Zheng Q, Chen L.	Prognostic value of preoperative body mass index for diabetic patients with non-metastasis gastric cancer: a single center experience.	BMC Surg. 2021 Aug 9;21(1):320.	10.1186/s12893-021-01316-x.
5	Peng W, Dai J, Liu CC, Liu D, Xiao H.	Body Mass Index and Prognosis of Patients With Stage II/III Gastric Cancer After Curative Gastrectomy: Completion of Perioperative Adjuvant Chemotherapy May Be a Confounding Factor.	Front Oncol. 2022 Jun 13;12:899677.	10.3389/fonc.2022.899677.
6	Zhao X, Wang Y, Yang Y, Pan Y, Liu J, Ge S.	Association between preoperative nutritional status, inflammation, and intestinal permeability in elderly patients undergoing gastrectomy: a prospective cohort study.	J Gastrointest Oncol. 2022 Jun;13(3):997-1006.	10.21037/jgo-22-367.
7	Guo Y, Chen Y, Miao X, Hu J, Zhao K, Ding L, Chen L, Xu T, Jiang X, Zhu H, Xu X, Xu Q.	BMI trajectories, associations with outcomes and predictors in elderly gastric cancer patients undergoing radical gastrectomy: a prospective longitudinal observation study.	J Cancer Surviv. 2023 Oct 21.	10.1007/s11764-023-01480-4.
8	Zuo L, Lin J, Ge S, Wu R, Liu B, Cheng Y, Tian Y.	Preoperative visceral fat index predicts the survival outcomes of patients with gastric cancer after surgery.	Oncol Lett. 2024 Jan 15;27(3):99.	10.3892/ol.2024.14233.
9	Muduly DK, Colney L, Kar M, Imaduddin M, Patra S, Sultania M, G S, Swain PK, Sahoo B, Mohakud S, Nayak HK, Panigrahi MK.	Effect of Preoperative Body Mass Index on Postoperative and Long-Term Outcomes in an East Indian Gastric Cancer Cohort.	J Gastrointest Cancer. 2024 Jun;55(2):829-837.	10.1007/s12029-024-01018-6.
10	Li Y, Huang LH, Zhu HD, He P, Li BB, Wen LJ.	Postoperative body weight change and its influencing factors in patients with gastric cancer.	World J Gastrointest Surg. 2024 Jul 27;16(7):2242-2254.	10.4240/wjgs.v16.i7.2242.
11	Zhao XN, Lu J, He HY, Ge SJ.	Clinical significance of preoperative nutritional status in elderly gastric cancer patients undergoing radical gastrectomy: A single-center retrospective study.	World J Gastrointest Surg. 2024 Jul 27;16(7):2211-2220.	10.4240/wjgs.v16.i7.2211.
12	Li C, Liu J, Wang C, Luo Y, Qin L, Chen P, Chen J.	A nomogram for predicting nutritional risk before gastric cancer surgery.	Asia Pac J Clin Nutr. 2024 Dec;33(4):529-538.	10.6133/apjcn.202412_33(4).0007.
13	Kim EY, Jun KH, Kim SY, Chin HM.	Body mass index and skeletal muscle index are useful prognostic factors for overall survival after gastrectomy for gastric cancer: Retrospective cohort study.	Medicine (Baltimore). 2020 Nov 20;99(47):e23363.	doi: 10.1097/MD.0000000000023363.

## Sheet: same population
number	author	title	journal	doi
1	Na JR, Suh YS, Kong SH, Lim JH, Ju DL, Yang HK	A Prospective Observational Study Evaluating the Change of Nutritional Status and the Incidence of Dumping Syndrome after Gastrectomy	J Clin Nutr 2014;6:59-70.
2	Davis JL, Selby LV, Chou JF, Schattner M, Ilson DH, Capanu M, Brennan MF, Coit DG, Strong VE.	Patterns and Predictors of Weight Loss After Gastrectomy for Cancer.	Ann Surg Oncol. 2016 May;23(5):1639-45.	10.1245/s10434-015-5065-3.
3	Yasunaga H, Horiguchi H, Kuwabara K, Matsuda S, Fushimi K, Hashimoto H, Ayanian JZ.	Outcomes after laparoscopic or open distal gastrectomy for early-stage gastric cancer: a propensity-matched analysis.	Ann Surg. 2013 Apr;257(4):640-6.	10.1097/SLA.0b013e31826fd541.
4	Hondo N, Yamamoto Y, Nakabe T, Otsubo T, Kitazawa M, Nakamura S, Koyama M, Miyazaki S, Kataoka M, Soejima Y.	Short-term outcomes of laparoscopic and robotic distal gastrectomy for gastric cancer: Real-world evidence from a large-scale inpatient database in Japan.	J Surg Oncol. 2024 Apr;129(5):922-929.	10.1002/jso.27575.
5	Kim YW, Joo J, Yoon HM, Eom BW, Ryu KW, Choi IJ, Kook MC, Schuhmacher C, Siewert JR, Reim D.	Different survival outcomes after curative R0-resection for Eastern Asian and European gastric cancer: Results from a propensity score matched analysis comparing a Korean and a German specialized center.	Medicine (Baltimore). 2016 Jul;95(28):e4261.	10.1097/MD.0000000000004261.
6	Kim SY, Yoon MJ, Park YI, Kim MJ, Nam BH, Park SR.	Nomograms predicting survival of patients with unresectable or metastatic gastric cancer who receive combination cytotoxic chemotherapy as first-line treatment.	Gastric Cancer. 2018 May;21(3):453-463.	10.1007/s10120-017-0756-z.
7	Shin JY, Lee DH.	Factors associated with the use of gastric cancer screening services in Korea: the Fourth Korea National Health and Nutrition Examination Survey 2008 (KNHANES IV).	Asian Pac J Cancer Prev. 2012;13(8):3773-9.	10.7314/apjcp.2012.13.8.3773.
